# Supplementary material for: Exploring Portuguese physicians' perceptions of climate change impacts on health: A qualitative study
Source: J Clim Chang Health. 2024 Jul 8;20:100333. doi: 10.1016/j.joclim.2024.100333 (PMC12851290; doi:10.1016/j.joclim.2024.100333)
Supplement: Supplementary file 1 [file mmc1.xlsx]

## Sheet: ENG
Sociodemographic Characterization Survey
	1. Sex
	F			M									2. Age
	3. Civil status
	Single			Married			Other				Divorced			Widowed
	4. Academic Qualification
	Degree							Master's Degree			PhD			Post-Doc.
	Other
	5. Medical Specialty
	6. What year did you graduate from medical school?
	7. What university did you graduate from?
	8. How many years have you been practicing medicine?
	9. Where do you work (Parish/County)?
	10. Your workplace is:
	Hospital			Clinic			Healthcare Center				Consultancy
	Other
	11. The typology of your workplace is:
	Private			Public				Mixed
	Other

## Sheet: PT
Inquérito de Caracterização Sociodemográfica
	1. Sexo
	F			M									2. Idade
	3. Estado Civil
	Solteiro			Casado			Unidão de Facto				Divorciado			Viúvo
	4. Habilitações Académicas
	Licenciatura			Mestrado			Doutoramento				Pós-Doc.
	Outra
	5. Especialidade
	6. Em que ano se formou em Medicina?
	7. Qual a universidade em que se formou?
	8. Há quantos anos exerce?
	9. Localidade onde trabalha (Freguesia/Concelho)?
	10. O seu local de trabalho é
	Hospital			Clínica			Centro de Saúde				Consultório
	Outro
	11. A tipologia do seu local de trabalho é
	Privado			Público				Misto
	Outro
