# Supplementary material for: Exploring Portuguese physicians' perceptions of climate change impacts on health: A qualitative study
Source: J Clim Chang Health. 2024 Jul 8;20:100333. doi: 10.1016/j.joclim.2024.100333 (PMC12851290; doi:10.1016/j.joclim.2024.100333)
Supplement: Supplementary file 2 [file mmc2.xlsx]

## Sheet: Categorias
Category and subcategories for content analysis of the interviews conducted
Objectives of the study	Category	Discription	Subcategories
Objective: to know and understand perceptions of climate change (causes and consequences), in particular, the impalterações climáticast on health.	Perceptions of climate change	The aim is to understand what the participants think or don't think about climate change. Also, to identify what causes they attribute to climate change (natural/anthropogenic). We also want to understand whether the interviewees have changed their behavior in order to mitigate climate change.	Climate change concepts
			Natural causes
			Anthropogenic causes
			Identify the i mpacts of climate change in general
			Identify behavior they have adopted
			Identify the behaviors of the organizations where they work
			Concern about climate change
	Perceptions of the health impalterações climáticasts of climate change	The aim is to find out whether the participants can link climate change to health, identifying some of these consequences, including in their practice. We also want to know the importance they give to this issue.	Whether or not they agree that there are health impacts from climate change
			Identification of the various impacts on human health
			Whether or not they have witnessed the impacts of climate change in their professional practice
			Their concerns about the health impacts of climate change
	Training and information on the health impacts of climate chagne	We sought to identify whether they are aware of their knowledge of climate change and its impact on health and the source of this information. We also wanted to understand whether they felt the training was needed and where it could be applied.	Whether or not they consider themselves well-informed about the health impacts of climate change
			Source of information where they acquired their knowledge
			Whether or not specific training on the health impacts of climate change is relevant
			This training should or not be integrated into the basic medical course
